# Supplementary material for: Structure–Activity Relationship Studies in a Series of 2-Aryloxy-N-(pyrimidin-5-yl)acetamide Inhibitors of SLACK Potassium Channels
Source: Molecules. 2024 Nov 21;29(23):5494. doi: 10.3390/molecules29235494 (PMC11643494; doi:10.3390/molecules29235494)
Supplement: Supplementary file 1 [file molecules-29-05494-s001.zip]

Archive with 1 entries (1 files):
- molecules-3318986-supplementary.pdf
